# Supplementary material for: BMI as a Mediator in the Relationship Between Dietary Trace Elements and Type 2 Diabetes Mellitus: Findings from a Rural Cohort
Source: Nutrients. 2025 Sep 5;17(17):2875. doi: 10.3390/nu17172875 (PMC12430077; doi:10.3390/nu17172875)
Supplement: Supplementary file 1 [file nutrients-17-02875-s001.zip]

Archive with 1 entries (1 files):
- nutrients-3819374-supplementary.pdf
